# Supplementary material for: Ecological strategies of bacteria shape inherent phage diversity in Atlantic salmon gut microbiomes
Source: ISME J. 2025 Dec 8;19(1):wraf272. doi: 10.1093/ismejo/wraf272 (PMC12753311; doi:10.1093/ismejo/wraf272)
Supplement: supplementary_materials_wraf272 [file supplementary_materials_wraf272.zip]

Archive with 3 entries (3 files):
- PRJNA1260422_SRA_accessionID.xlsx
- Supplementary_Figures.pdf
- Supplementary_Information.xlsx
