# Supplementary material for: Ecological strategies of bacteria shape inherent phage diversity in Atlantic salmon gut microbiomes
Source: ISME J. 2025 Dec 8;19(1):wraf272. doi: 10.1093/ismejo/wraf272 (PMC12753311; doi:10.1093/ismejo/wraf272)
Supplement: supplementary_materials_wraf272 [file supplementary_materials_wraf272.zip › PRJNA1260422_SRA_accessionID.xlsx]

## Sheet: SRA_accessions
Accession	Sample name	SPUID	Organism	Tax ID
SAMN48394017	H01	H01	fish gut metagenome	1602388
SAMN48394018	H02	H02	fish gut metagenome	1602388
SAMN48394019	H03	H03	fish gut metagenome	1602388
SAMN48394020	H04	H04	fish gut metagenome	1602388
SAMN48394021	H05	H05	fish gut metagenome	1602388
SAMN48394022	H06	H06	fish gut metagenome	1602388
SAMN48394023	H07	H07	fish gut metagenome	1602388
SAMN48394024	H08	H08	fish gut metagenome	1602388
SAMN48394025	H09	H09	fish gut metagenome	1602388
SAMN48394026	H10	H10	fish gut metagenome	1602388
SAMN48394027	H11	H11	fish gut metagenome	1602388
SAMN48394028	H12	H12	fish gut metagenome	1602388
SAMN48394029	H13	H13	fish gut metagenome	1602388
SAMN48394030	H14	H14	fish gut metagenome	1602388
SAMN48394031	H15	H15	fish gut metagenome	1602388
SAMN48394032	H16	H16	fish gut metagenome	1602388
SAMN48394033	H17	H17	fish gut metagenome	1602388
SAMN48394034	H18	H18	fish gut metagenome	1602388
SAMN48394035	H19	H19	fish gut metagenome	1602388
SAMN48394036	H20	H20	fish gut metagenome	1602388
SAMN48394037	S01	S01	fish gut metagenome	1602388
SAMN48394038	S02	S02	fish gut metagenome	1602388
SAMN48394039	S03	S03	fish gut metagenome	1602388
SAMN48394040	S04	S04	fish gut metagenome	1602388
SAMN48394041	S05	S05	fish gut metagenome	1602388
SAMN48394042	S06	S06	fish gut metagenome	1602388
SAMN48394043	S07	S07	fish gut metagenome	1602388
SAMN48394044	S08	S08	fish gut metagenome	1602388
SAMN48394045	S09	S09	fish gut metagenome	1602388
SAMN48394046	S10	S10	fish gut metagenome	1602388
SAMN48394047	S11	S11	fish gut metagenome	1602388
SAMN48394048	S12	S12	fish gut metagenome	1602388
SAMN48394049	S13	S13	fish gut metagenome	1602388
SAMN48394050	S14	S14	fish gut metagenome	1602388
SAMN48394051	S15	S15	fish gut metagenome	1602388
SAMN48394052	S16	S16	fish gut metagenome	1602388
SAMN48394053	S17	S17	fish gut metagenome	1602388
SAMN48394054	S18	S18	fish gut metagenome	1602388
SAMN48394055	S19	S19	fish gut metagenome	1602388
SAMN48394056	S20	S20	fish gut metagenome	1602388
