# Supplementary material for: Ecological strategies of bacteria shape inherent phage diversity in Atlantic salmon gut microbiomes
Source: ISME J. 2025 Dec 8;19(1):wraf272. doi: 10.1093/ismejo/wraf272 (PMC12753311; doi:10.1093/ismejo/wraf272)
Supplement: supplementary_materials_wraf272 [file supplementary_materials_wraf272.zip › Supplementary_Information.xlsx]

## Sheet: Overview
	Sheet overview
1.	Metadata of samples
2.	16S rRNA data and sample overlap
3.	MAG summary
4.	Pangenome genomes
5.	Defence system and AMR/virulence
6.	Quast assembly report
7.	Kraken2 classificatoin
8.	Bayesian model variables and coefficient

## Sheet: 1. Metadata
Sample_ID	Sample_name	Sample_type	Life_condition	Health_phenotype	Weight_g	Length_cm	Kfactor	Location	Microbiota_Category	Microbiota_profile_short	Comment
NXT065-CP-H01-MDA	H01	Gut content	Farmed, RAS	Healthy	224	25	1.431	Bjørn, Norway	Aliivibrio sp.	SSA
NXT065-CP-H02-MDA	H02	Gut content	Farmed, RAS	Healthy	285	25	1.823	Bjørn, Norway	Mycoplasma sp.	SSM
NXT065-CP-H03-MDA	H03	Gut content	Farmed, RAS	Healthy	199	26	1.135	Bjørn, Norway	Mycoplasma sp.	SSM
NXT065-CP-H04-MDA	H04	Gut content	Farmed, RAS	Healthy	180	24	1.305	Bjørn, Norway	Sick fish, no 16S		Failed sample, omitted from analysis
NXT065-CP-H05-MDA	H05	Gut content	Farmed, RAS	Healthy	183	24	1.322	Bjørn, Norway	Mycoplasma sp.	SSM
NXT065-CP-H06-MDA	H06	Gut content	Farmed, RAS	Healthy	208	25	1.334	Bjørn, Norway	Mycoplasma sp.	SSM
NXT065-CP-H07-MDA	H07	Gut content	Farmed, RAS	Healthy	197	25	1.262	Bjørn, Norway	Mycoplasma sp.	SSM
NXT065-CP-H08-MDA	H08	Gut content	Farmed, RAS	Healthy	231	26	1.313	Bjørn, Norway	Mycoplasma sp.	SSM
NXT065-CP-H09-MDA	H09	Gut content	Farmed, RAS	Healthy	177	24	1.283	Bjørn, Norway	Mycoplasma sp.	SSM
NXT065-CP-H10-MDA	H10	Gut content	Farmed, RAS	Healthy	224	27	1.14	Bjørn, Norway	Aliivibrio sp.	SSA
NXT065-CP-H11-MDA	H11	Gut content	Farmed, RAS	Healthy	198	25	1.266	Bjørn, Norway	Aliivibrio sp.	SSA
NXT065-CP-H12-MDA	H12	Gut content	Farmed, RAS	Healthy	215	26	1.226	Bjørn, Norway	Mycoplasma sp.	SSM
NXT065-CP-H13-MDA	H13	Gut content	Farmed, RAS	Healthy	195	25	1.245	Bjørn, Norway	Mycoplasma sp.	SSM
NXT065-CP-H14-MDA	H14	Gut content	Farmed, RAS	Healthy	208	25	1.33	Bjørn, Norway	Mycoplasma sp.	SSM
NXT065-CP-H15-MDA	H15	Gut content	Farmed, RAS	Healthy	245	27	1.245	Bjørn, Norway	Mycoplasma sp.	SSM
NXT065-CP-H16-MDA	H16	Gut content	Farmed, RAS	Healthy	183	25	1.171	Bjørn, Norway	Mycoplasma sp.	SSM
NXT065-CP-H17-MDA	H17	Gut content	Farmed, RAS	Healthy	200	25	1.277	Bjørn, Norway	Mycoplasma sp.	SSM
NXT065-CP-H18-MDA	H18	Gut content	Farmed, RAS	Healthy	205	25	1.312	Bjørn, Norway	Mycoplasma sp.	SSM
NXT065-CP-H19-MDA	H19	Gut content	Farmed, RAS	Healthy	239	26	1.361	Bjørn, Norway	Mycoplasma sp.	SSM
NXT065-CP-H20-MDA	H20	Gut content	Farmed, RAS	Healthy	211	26	1.202	Bjørn, Norway	Mycoplasma sp.	SSM
NXT065-CP-S01-MDA	S01	Gut content	Farmed, RAS	Sick	147	25	0.938	Bjørn, Norway	Sick fish, no 16S
NXT065-CP-S02-MDA	S02	Gut content	Farmed, RAS	Sick	171	25	1.096	Bjørn, Norway	Sick fish, no 16S		Failed sample, omitted from analysis
NXT065-CP-S03-MDA	S03	Gut content	Farmed, RAS	Sick	153	24	1.105	Bjørn, Norway	Sick fish, no 16S
NXT065-CP-S04-MDA	S04	Gut content	Farmed, RAS	Sick	180	25	1.152	Bjørn, Norway	Sick fish, no 16S
NXT065-CP-S05-MDA	S05	Gut content	Farmed, RAS	Sick	223	26	1.271	Bjørn, Norway	Aliivibrio sp.	SSA
NXT065-CP-S06-MDA	S06	Gut content	Farmed, RAS	Sick	224	26	1.276	Bjørn, Norway	Aliivibrio sp.	SSA
NXT065-CP-S07-MDA	S07	Gut content	Farmed, RAS	Sick	197	26	1.122	Bjørn, Norway	Aliivibrio sp.	SSA
NXT065-CP-S08-MDA	S08	Gut content	Farmed, RAS	Sick	172	24	1.244	Bjørn, Norway	Sick fish, no 16S
NXT065-CP-S09-MDA	S09	Gut content	Farmed, RAS	Sick	204	26	1.161	Bjørn, Norway	Mycoplasma sp.	SSM
NXT065-CP-S10-MDA	S10	Gut content	Farmed, RAS	Sick	220	26	1.251	Bjørn, Norway	Mycoplasma sp.	SSM
NXT065-CP-S11-MDA	S11	Gut content	Farmed, RAS	Sick	211	26	1.199	Bjørn, Norway	Mycoplasma sp.	SSM
NXT065-CP-S12-MDA	S12	Gut content	Farmed, RAS	Sick	224	26	1.274	Bjørn, Norway	Mycoplasma sp.	SSM
NXT065-CP-S13-MDA	S13	Gut content	Farmed, RAS	Sick	190	25	1.219	Bjørn, Norway	Mycoplasma sp.	SSM
NXT065-CP-S14-MDA	S14	Gut content	Farmed, RAS	Sick	196	26	1.117	Bjørn, Norway	Aliivibrio sp.	SSA
NXT065-CP-S15-MDA	S15	Gut content	Farmed, RAS	Sick	158	24	1.141	Bjørn, Norway	Aliivibrio sp.	SSA
NXT065-CP-S16-MDA	S16	Gut content	Farmed, RAS	Sick	211	26	1.203	Bjørn, Norway	Sick fish, no 16S
NXT065-CP-S17-MDA	S17	Gut content	Farmed, RAS	Sick	190	24	1.372	Bjørn, Norway	Sick fish, no 16S
NXT065-CP-S18-MDA	S18	Gut content	Farmed, RAS	Sick	214	27	1.089	Bjørn, Norway	Aliivibrio sp.	SSA
NXT065-CP-S19-MDA	S19	Gut content	Farmed, RAS	Sick	216	26	1.228	Bjørn, Norway	Mycoplasma sp.	SSM
NXT065-CP-S20-MDA	S20	Gut content	Farmed, RAS	Sick	182	25	1.167	Bjørn, Norway	Sick fish, no 16S

## Sheet: 2. 16S rRNA samples
Overlap of samples from Bozzi et al. & current study for inclusion of 16S qPCR + 16S rRNA amplicon data
DOI:	https://doi.org/10.1186/s42523-021-00096-2
Data:	https://github.com/DavideBozzi/Bozzi_et_al_2020_analysis
Healthy fish					Sick fish
qPCR_ID	Bozzi_et_al	Current study	Overlap		qPCR_ID	Bozzi_et_al	Current study	Overlap
2	02C	h1	yes		1	01C	-	no
5	05C	h2	yes		3	03C	-	no
6	06C	h3	yes		4	04C	-	no
7	-	h4	yes		8	08C	-	no
9	09C	h5	yes		10	10C	s5	yes
11	11C	h6	yes		12	12C	s6	yes
14	14C	h7	yes		13	13C	s7	yes
18	18C	h8	yes		15	15C	-	no
24	24C	h9	yes		16	16C	s9	yes
25	25C	h10	yes		17	17C	s10	yes
26	26C	h11	yes		19	19C	s11	yes
27	27C	h12	yes		20	20C	s12	yes
29	29C	h13	yes		21	21C	s13	yes
30	30C	h14	yes		22	22C	s14	yes
31	31C	h15	yes		23	23C	s15	yes
32	32C	h16	yes		28	28C	-	no
35	35C	h17	yes		33		s17	yes
36	36C	h18	yes		34	34C	s18	yes
37	37C	h19	yes		38	38C	s19	yes
40	40C	h20	yes		39	39C	-	no

## Sheet: 3. Anvi'o MAG summary
Metagenome Assembled genome (MAG) summary
bins	total_length	num_contigs	N50	GC_content	percent_completion	percent_redundancy	Domain	Phylum	Class	Order	Family	Genus	Species	Study name
CF_Bin_00003	335577	147	4788	68.4512	0	0	Unknown	Unknown	Unknown	Unknown	Unknown	Unknown	Unknown
CF_Bin_00004	819733	303	5137	68.7044	0	0	Bacteria	Actinomycetota	Actinomycetia	Actinomycetales	Micrococcaceae	Micrococcus	Micrococcus sp023147585
CF_Bin_00005	1941038	2796	660	61.4847	60.5634	11.2676	Bacteria	Pseudomonadota	Gammaproteobacteria	Pseudomonadales	Pseudomonadaceae	Pseudomonas	Unknown
CF_Bin_00006	877305	976	911	68.1092	45.0704	9.85915	Bacteria	Actinomycetota	Actinomycetia	Actinomycetales	Micrococcaceae	Micrococcus	Micrococcus sp023147585
CF_Bin_00007	911214	1057	885	65.9177	49.2958	15.493	Bacteria	Actinomycetota	Actinomycetia	Actinomycetales	Dermatophilaceae	Knoellia	Unknown
CF_Bin_00008	3734581	3913	978	70.6391	46.4789	18.3099	Bacteria	Actinomycetota	Actinomycetia	Actinomycetales	Micrococcaceae	Micrococcus	Micrococcus sp023147585
CF_Bin_00009	1991802	1495	1803	74.1059	43.662	5.6338	Bacteria	Actinomycetota	Actinomycetia	Actinomycetales	Micrococcaceae	Micrococcus	Micrococcus sp023147585
CF_Bin_00010	1219083	1792	635	43.8715	21.1268	1.40845	Bacteria	Unknown	Unknown	Unknown	Unknown	Unknown	Unknown
CF_MAG_00001	4579977	1534	4631	38.7878	98.5915	2.8169	Bacteria	Pseudomonadota	Gammaproteobacteria	Enterobacterales	Vibrionaceae	Aliivibrio	Unknown	SSA_MAG
CF_MAG_00002	489740	367	1607	28.2903	67.6056	1.40845	Bacteria	Tenericutes	Mollicutes	Mycoplasmatales	Mycoplasmataceae	Mycoplasma	C. Mycoplasma salmoninae	SSM_MAG

## Sheet: 4. Pangenome accessions
Accession number Aliivibrio sp.	Source	Accession number Mycoplasma sp.	Source
SSA	This study	SSM	This study
GCF_000196495_1_ASM19649v1_genomic	NCBI refseq	Mycoplasma_Gadus_morhua_1	Riiser et al. 2019
GCF_000020845_1_ASM2084v1_genomic	NCBI refseq	Mycoplasma_Gadus_morhua_2	Riiser et al. 2019
GCF_002954715_1_ASM295471v1_genomic	NCBI refseq	Candidatus Mycoplasma Salmoninae mykiss	Rasmussen et al. (Comms. Bio 2021)
GCF_008933155_1_ASM893315v1_genomic	NCBI refseq	Candidatus Mycoplasma Salmoninae salar 2	Rasmussen et al. (Comms. Bio 2021)
GCF_001691055_1_ASM169105v1_genomic	NCBI refseq	Candidatus Mycoplasma Salmoninae salar 1	Rasmussen et al. (ISME 2023)
GCF_023983475_1_ASM2398347v1_genomic	NCBI refseq	Mycoplasma_haemofelis_Langford	GCF_000200735.1
GCF_000011805_1_ASM1180v1_genomic	NCBI refseq	Mycoplasma_haemofelis_Ohio2	GCF_000186985.1
GCF_003942025_1_ASM394202v1_genomic	NCBI refseq	Mycoplasma_iowae	GCF_900660615.1
GCF_014647395_1_ASM1464739v1_genomic	NCBI refseq	Mycoplasma_laveretus	Rasmussen et al. (Comms. Bio 2021)
GCF_016464335_1_ASM1646433v1_genomic	NCBI refseq	Mycoplasma_mobile	GCF_000008365.1
GCF_017921855_1_ASM1792185v1_genomic	NCBI refseq	Mycoplasma_penetrans	GCF_000011225.1
GCF_017921865_1_ASM1792186v1_genomic	NCBI refseq	NWS_MAG_00002	Rasmussen et al. (ISME 2023)
GCF_004359415_1_ASM435941v1_genomic	NCBI refseq	NWS_MAG_00005	Rasmussen et al. (ISME 2023)
GCF_004685055_1_ASM468505v1_genomic	NCBI refseq	NWS_MAG_00006	Rasmussen et al. (ISME 2023)
GCF_001690915_1_ASM169091v1_genomic	NCBI refseq	NWS_MAG_00007	Rasmussen et al. (ISME 2023)
GCF_009727845_1_ASM972784v1_genomic	NCBI refseq	NWS_MAG_00008	Rasmussen et al. (ISME 2023)
GCF_009728085_1_ASM972808v1_genomic	NCBI refseq	NWS_MAG_00010	Rasmussen et al. (ISME 2023)
GCF_009727955_1_ASM972795v1_genomic	NCBI refseq	NWS_MAG_00013	Rasmussen et al. (ISME 2023)
GCF_009727625_1_ASM972762v1_genomic	NCBI refseq	Ureaplasma_diversum	GCF_000941095.1
GCF_009727645_1_ASM972764v1_genomic	NCBI refseq	Ureaplasma_urealyticum_ATCC33699	GCF_000021265.1
GCF_009727735_1_ASM972773v1_genomic	NCBI refseq
GCF_009727615_1_ASM972761v1_genomic	NCBI refseq
GCF_009727745_1_ASM972774v1_genomic	NCBI refseq
GCF_009727925_1_ASM972792v1_genomic	NCBI refseq
GCF_021394735_1_ASM2139473v1_genomic	NCBI refseq
GCF_021394775_1_ASM2139477v1_genomic	NCBI refseq
GCF_001640525_1_ASM164052v1_genomic	NCBI refseq
GCF_009727975_1_ASM972797v1_genomic	NCBI refseq
GCF_009727945_1_ASM972794v1_genomic	NCBI refseq
GCF_009727995_1_ASM972799v1_genomic	NCBI refseq
GCF_009727755_1_ASM972775v1_genomic	NCBI refseq
GCF_001640455_1_ASM164045v1_genomic	NCBI refseq
GCF_009728065_1_ASM972806v1_genomic	NCBI refseq
GCF_009727905_1_ASM972790v1_genomic	NCBI refseq
GCF_000985635_1_5LC_genomic	NCBI refseq
GCF_001640325_1_ASM164032v1_genomic	NCBI refseq
GCF_009727835_1_ASM972783v1_genomic	NCBI refseq
GCF_009727875_1_ASM972787v1_genomic	NCBI refseq
GCF_001640545_1_ASM164054v1_genomic	NCBI refseq
GCF_009727685_1_ASM972768v1_genomic	NCBI refseq
GCF_009727725_1_ASM972772v1_genomic	NCBI refseq
GCF_001640305_1_ASM164030v1_genomic	NCBI refseq
GCF_021394745_1_ASM2139474v1_genomic	NCBI refseq
GCF_001640415_1_ASM164041v1_genomic	NCBI refseq
GCF_021394695_1_ASM2139469v1_genomic	NCBI refseq
GCF_021394855_1_ASM2139485v1_genomic	NCBI refseq
GCF_021394875_1_ASM2139487v1_genomic	NCBI refseq
GCF_001640315_1_ASM164031v1_genomic	NCBI refseq
GCF_001640465_1_ASM164046v1_genomic	NCBI refseq
GCF_009727585_1_ASM972758v1_genomic	NCBI refseq
GCF_021394675_1_ASM2139467v1_genomic	NCBI refseq
GCF_021394635_1_ASM2139463v1_genomic	NCBI refseq
GCF_001640385_1_ASM164038v1_genomic	NCBI refseq
GCF_001640505_1_ASM164050v1_genomic	NCBI refseq
GCF_001640375_1_ASM164037v1_genomic	NCBI refseq
GCF_001640445_1_ASM164044v1_genomic	NCBI refseq
GCF_021394835_1_ASM2139483v1_genomic	NCBI refseq
GCF_009728075_1_ASM972807v1_genomic	NCBI refseq
GCF_009727805_1_ASM972780v1_genomic	NCBI refseq
GCF_009728045_1_ASM972804v1_genomic	NCBI refseq
GCF_001691015_1_ASM169101v1_genomic	NCBI refseq
GCF_009728125_1_ASM972812v1_genomic	NCBI refseq
GCF_001730145_1_ASM173014v1_genomic	NCBI refseq
GCF_001690925_1_ASM169092v1_genomic	NCBI refseq
GCF_009727525_1_ASM972752v1_genomic	NCBI refseq
GCF_001691135_1_ASM169113v1_genomic	NCBI refseq
GCF_001690945_1_ASM169094v1_genomic	NCBI refseq
GCF_001691095_1_ASM169109v1_genomic	NCBI refseq
GCF_009727825_1_ASM972782v1_genomic	NCBI refseq
GCF_001691105_1_ASM169110v1_genomic	NCBI refseq
GCF_001690975_1_ASM169097v1_genomic	NCBI refseq
GCF_007989845_1_ASM798984v1_genomic	NCBI refseq
GCF_009728025_1_ASM972802v1_genomic	NCBI refseq
GCF_009727705_1_ASM972770v1_genomic	NCBI refseq
GCF_000287175_2_ASM28717v2_genomic	NCBI refseq
GCF_000286935_2_ASM28693v2_genomic	NCBI refseq
GCF_004167995_1_ASM416799v1_genomic	NCBI refseq
GCF_004167675_1_ASM416767v1_genomic	NCBI refseq
GCF_004168245_1_ASM416824v1_genomic	NCBI refseq
GCF_004168395_1_ASM416839v1_genomic	NCBI refseq
GCF_004167985_1_ASM416798v1_genomic	NCBI refseq
GCF_004168385_1_ASM416838v1_genomic	NCBI refseq
GCF_004167685_1_ASM416768v1_genomic	NCBI refseq
GCF_004168445_1_ASM416844v1_genomic	NCBI refseq
GCF_004167635_1_ASM416763v1_genomic	NCBI refseq
GCF_004168405_1_ASM416840v1_genomic	NCBI refseq
GCF_002954705_1_ASM295470v1_genomic	NCBI refseq
GCF_028765475_1_ASM2876547v1_genomic	NCBI refseq
GCF_028765525_1_ASM2876552v1_genomic	NCBI refseq
GCF_028765415_1_ASM2876541v1_genomic	NCBI refseq
GCF_001691025_1_ASM169102v1_genomic	NCBI refseq
GCF_028765455_1_ASM2876545v1_genomic	NCBI refseq
GCF_028765545_1_ASM2876554v1_genomic	NCBI refseq
GCF_028765405_1_ASM2876540v1_genomic	NCBI refseq
GCF_001690985_1_ASM169098v1_genomic	NCBI refseq
GCF_028765445_1_ASM2876544v1_genomic	NCBI refseq
GCF_001691065_1_ASM169106v1_genomic	NCBI refseq
GCF_014694495_1_ASM1469449v1_genomic	NCBI refseq
GCF_028765605_1_ASM2876560v1_genomic	NCBI refseq
GCF_028765575_1_ASM2876557v1_genomic	NCBI refseq
GCF_028765505_1_ASM2876550v1_genomic	NCBI refseq
GCF_014163665_1_ASM1416366v1_genomic	NCBI refseq

## Sheet: 5. MAG Defence Systems and AMR
Defence system overview (predicted using PADLOC)
abricate for virulene genes and antimicrobial genes (AMR)
Aliivibrio sp. MAG (SSA)
Defence system	Proposed function	Virulence genes	AMR product	AMR accession
dXTPase	Nucleotide depletion	None	CARBAPENEM	subclass B1 metallo-beta-lactamase ALI-1
DMS_other (Specificity_I)	Restriction-Modification (RM) Systems		QUINOLONE	QnrAS family quinolone resistance pentapeptide repeat protein
DMS_other (MTase_I)	Restriction-Modification (RM) Systems
PDC-S04	Phage defence candidate
RM_type_IV	Restriction-Modification (RM) Systems
SoFic	Abortive Infection Systems
PDC-S06	Phage defence candidate
PDC-S07	Phage defence candidate
Lamassu_Family (LmuB and LmuA)	Lamassu
PDC-S43	Phage defence candidate
Mycoplasma sp. MAG (SSM)
Defence system	Proposed function	Virulence genes	AMR product	AMR accession
PDC-S14	Phage defence candidate	None	None

## Sheet: 6. Assembly report
Quast report co-assembly			Quast report single sample assembly
Assembly	contigs		Assembly	contigs
# contigs (>= 0 bp)	18307		# contigs (>= 0 bp)	32605
# contigs (>= 1000 bp)	1589		# contigs (>= 1000 bp)	3070
# contigs (>= 5000 bp)	184		# contigs (>= 5000 bp)	49
# contigs (>= 10000 bp)	42		# contigs (>= 10000 bp)	13
# contigs (>= 25000 bp)	2		# contigs (>= 25000 bp)	2
# contigs (>= 50000 bp)	2		# contigs (>= 50000 bp)	1
Total length (>= 0 bp)	10500876		Total length (>= 0 bp)	17135791
Total length (>= 1000 bp)	4569307		Total length (>= 1000 bp)	5285632
Total length (>= 5000 bp)	1598551		Total length (>= 5000 bp)	470026
Total length (>= 10000 bp)	646948		Total length (>= 10000 bp)	253809
Total length (>= 25000 bp)	108404		Total length (>= 25000 bp)	96253
Total length (>= 50000 bp)	108404		Total length (>= 50000 bp)	56036
# contigs	3700		# contigs	9301
Largest contig	56040		Largest contig	56036
Total length	5953343		Total length	9524996
GC (%)	39.36		GC (%)	39.99
N50	2542		N50	1092
N90	622		N90	573
auN	4828		auN	2141.5
L50	577		L50	2570
L90	2620		L90	7522
# N's per 100 kbp	00:00:00		# N's per 100 kbp	00:00:00

## Sheet: 7. Kraken2 classification
Kraken2 classification of reads
Sample	Bacterial(%)	Eukaryotic(%)	Viral(%)
S01	6.28	88.81	0.49
S03	1.53	94.85	0.07
S04	0.14	97.81	0.01
S05	0.25	96.64	0
S06	0.24	97.48	0
S07	0.32	94.75	0.03
S08	0.1	97.26	0
S09	0.16	97.17	0
S10	0.12	97.23	0
S11	0.09	97.96	0
S12	0.26	95.84	0
S13	0.07	97.59	0
S14	11.3	79.97	0.45
S15	0.89	96.33	0.03
S16	0.09	97.47	0
S17	7.71	87.91	0.28
S18	0.2	97.2	0
S19	0.1	97.16	0
S20	0.41	97.3	0.01
H01	0.06	97.92	0
H02	0.06	98.25	0
H03	0.1	98.26	0
H04	0.03	99.08	0
H05	0.1	97.99	0
H06	0.07	97.85	0
H07	0.11	97.07	0
H08	0.13	96.72	0
H09	0.07	98.06	0
H10	0.91	94.28	0.03
H11	0.22	98.99	0.02
H12	0.21	97.39	0
H13	0.51	93.38	0
H14	0.13	97.54	0
H15	0.19	95.49	0
H16	0.09	97.33	0
H17	0.1	97.06	0
H18	0.1	96.46	0
H19	0.14	97.3	0
H20	0.12	96.8	0
Average	0.86	96.15	0.04
Standard Deviation	2.31	3.5	0.11

## Sheet: 8. Bayesian model
Bayesian models coefficients and variable categories
Correlation Coefficients
Marginal correlation between bacterial profile and phage presence:	0.565
Conditional correlation between bacterial profile and phage presence for healthy fish:	0.484
Conditional correlation between bacterial profile and phage presence for sick fish:	0.507
Variable Categories
Bacterial profiles: 2 categories (Aliivibrio, Mycoplasma)
Health status: 2 categories (healthy, sick)
Phage presence: dichotomised (presence/absence)
